# Supplementary material for: Profiling the Bioactive Compounds in Broccoli Heads with Varying Organ Sizes and Growing Seasons
Source: Plants (Basel). 2024 May 11;13(10):1329. doi: 10.3390/plants13101329 (PMC11125000; doi:10.3390/plants13101329)
Supplement: Supplementary file 1 [file plants-13-01329-s001.zip]

Archive with 1 entries (1 files):
- plants-2979051-supplementary.pdf
